# Supplementary material for: Doping Ferrocene-Based Conjugated Microporous Polymers with 7,7,8,8-Tetracyanoquinodimethane for Efficient Photocatalytic CO2 Reduction
Source: Molecules. 2024 Apr 11;29(8):1738. doi: 10.3390/molecules29081738 (PMC11052251; doi:10.3390/molecules29081738)
Supplement: Supplementary file 1 [file molecules-29-01738-s001.zip]

Archive with 1 entries (1 files):
- molecules-2953436-supplementary.pdf
